# Supplementary material for: The application potential of mepiquat chloride in soybean: improvement of yield characteristics and drought resistance
Source: BMC Plant Biol. 2024 Apr 23;24:310. doi: 10.1186/s12870-024-05028-1 (PMC11036734; doi:10.1186/s12870-024-05028-1)
Supplement: Supplementary file 1 — Supplementary Material 1 [file 12870_2024_5028_MOESM1_ESM.xlsx]

## Sheet: Sheet1
Table S1 Base fertility of tested soil
Total Nitrogen (g/kg)	Total Phosphorus (g/kg)	Total Potassium (g/kg)	Nitratc Nitrogen (mg/kg)	Ammonium nitrogen (mg/kg)	Available Potassium (mg/kg)	Available Phosphorus (mg/kg)	Organic Matter (g/kg)
1.4	0.5	28.7	39.7	10.9	247	53.2	32.7
